# Supplementary material for: Impact of worklist selection on point-of-care ultrasound workflow – a quality improvement project
Source: BMC Health Serv Res. 2025 Jan 14;25:76. doi: 10.1186/s12913-025-12234-6 (PMC11730821; doi:10.1186/s12913-025-12234-6)
Supplement: Supplementary file 2 — Supplementary Material 2. [file 12913_2025_12234_MOESM2_ESM.csv]

Timestamp	Have you used the new US workflow? (i.e. selecting patient from worklist button)	[assuming all machines and software are appropriately functioning...] Which workflow is more convenient?	[assuming all machines and software are appropriately functioning...] Which workflow would you prefer to use?	Any feedback at all about US workflow? (OPTIONAL)	Who are you?	How often do you perform POCUS on shift?
2021/03/31 4:32:55 PM MDT	No				R3	Some shifts
2021/03/31 4:33:26 PM MDT	Yes	New workflow (select patient from worklist)	New workflow (select patient from worklist)	Pretty easy when machines are working	Fellow	Some shifts
2021/03/31 4:33:32 PM MDT	Yes	New workflow (select patient from worklist)	New workflow (select patient from worklist)	The only problem I've run into with this is right after midnight (I think...) sometimes it doesn't load the patient list	R2	Most shifts
2021/03/31 4:34:21 PM MDT	No				Fellow	Every shift
2021/03/31 4:36:14 PM MDT	Yes	Old workflow (manually typing MRN)	New workflow (select patient from worklist)	The old one is easier because you type it in and sometimes scrolling through the list is annoying - but having the images saved to the patients chart is worth the annoyance	Fellow	Most shifts
2021/03/31 4:36:18 PM MDT	No				Attending	Every shift
2021/03/31 4:43:32 PM MDT	No				R3	Most shifts
2021/03/31 4:46:21 PM MDT	Yes	New workflow (select patient from worklist)	New workflow (select patient from worklist)		Attending	Some shifts
2021/03/31 4:51:13 PM MDT	Yes	New workflow (select patient from worklist)	New workflow (select patient from worklist)		R2	Most shifts
2021/03/31 4:51:21 PM MDT	No				Attending	Never
2021/03/31 5:13:36 PM MDT	Yes	New workflow (select patient from worklist)	New workflow (select patient from worklist)		Attending	Most shifts
2021/03/31 5:15:30 PM MDT	Yes	New workflow (select patient from worklist)	New workflow (select patient from worklist)		R2	Every shift
2021/03/31 5:21:32 PM MDT	Yes	New workflow (select patient from worklist)	New workflow (select patient from worklist)		R1	Every shift
2021/03/31 6:00:51 PM MDT	Yes	New workflow (select patient from worklist)	New workflow (select patient from worklist)		R2	Multiple times, every shift
2021/03/31 6:35:40 PM MDT	Yes	New workflow (select patient from worklist)	New workflow (select patient from worklist)	Amazing!	R1	Most shifts
2021/04/01 1:16:19 AM MDT	No				R2	Most shifts
2021/04/01 6:24:31 AM MDT	Yes	New workflow (select patient from worklist)	New workflow (select patient from worklist)		R1	Some shifts
2021/04/01 6:24:48 AM MDT	Yes	New workflow (select patient from worklist)	New workflow (select patient from worklist)		R1	Some shifts
2021/04/01 8:32:26 AM MDT	Yes	New workflow (select patient from worklist)	New workflow (select patient from worklist)		NP	Most shifts
2021/04/01 9:35:36 AM MDT	Yes	New workflow (select patient from worklist)	New workflow (select patient from worklist)		NP	Most shifts
2021/04/01 10:43:12 AM MDT	Yes	New workflow (select patient from worklist)	New workflow (select patient from worklist)		R1	Most shifts
2021/04/01 1:36:56 PM MDT	Yes	New workflow (select patient from worklist)	New workflow (select patient from worklist)	It is great! Only some of the trauma resus rooms dont have working worklists. Thank you for doing this.	Fellow	Multiple times, every shift
2021/04/01 4:47:38 PM MDT	Yes	New workflow (select patient from worklist)	New workflow (select patient from worklist)		R3	Multiple times, every shift
2021/04/01 7:52:10 PM MDT	Yes	New workflow (select patient from worklist)	New workflow (select patient from worklist)		Attending	Multiple times, every shift
2021/04/02 1:35:23 AM MDT	No				NP	Some shifts
2021/04/02 10:13:43 AM MDT	Yes	New workflow (select patient from worklist)	New workflow (select patient from worklist)	Can the work list sort automatically by patient last name?	Attending	Every shift
2021/04/02 4:03:34 PM MDT	No				np	Some shifts
2021/04/02 4:12:57 PM MDT	Yes	New workflow (select patient from worklist)	New workflow (select patient from worklist)		R1	Every shift
2021/04/02 4:27:29 PM MDT	Yes	New workflow (select patient from worklist)	New workflow (select patient from worklist)		Fellow	Most shifts
2021/04/02 4:36:26 PM MDT	Yes	New workflow (select patient from worklist)	New workflow (select patient from worklist)	Works about 70% of the time when patient first arrives. I also notice that it doesn’t work most of the time if the patient has been in the ER for quite a while.	R1	Every shift
2021/04/02 5:46:25 PM MDT	Yes	New workflow (select patient from worklist)	New workflow (select patient from worklist)		Attending	Multiple times, every shift
2021/04/02 7:06:58 PM MDT	Yes	New workflow (select patient from worklist)	New workflow (select patient from worklist)		R3	Most shifts
2021/04/02 8:38:52 PM MDT	No				Attending	Some shifts
2021/04/03 3:54:13 PM MDT	Yes	New workflow (select patient from worklist)	New workflow (select patient from worklist)		Fellow	Some shifts
2021/04/04 1:23:25 AM MDT	Yes	New workflow (select patient from worklist)	New workflow (select patient from worklist)		R2	Every shift
2021/04/04 4:15:16 PM MDT	Yes	New workflow (select patient from worklist)	New workflow (select patient from worklist)	Thank you Jon, for all your dedication. No matter what the results of the survey are, this system is infinitely better, on the user end... and more importantly on the expert editor end.	Attending	Every shift
2021/04/05 10:13:08 PM MDT	Yes	New workflow (select patient from worklist)	New workflow (select patient from worklist)		R2	Multiple times, every shift
2021/04/06 7:57:03 PM MDT	Yes	New workflow (select patient from worklist)	New workflow (select patient from worklist)		R3	Multiple times, every shift
2021/04/07 9:13:38 PM MDT	Yes	New workflow (select patient from worklist)	New workflow (select patient from worklist)	If the new workflow worked consistently, it would be of benefit.	Attending	Every shift
2021/04/07 9:22:19 PM MDT	Yes	New workflow (select patient from worklist)	New workflow (select patient from worklist)		R1	Every shift
2021/04/08 6:37:01 AM MDT	Yes	New workflow (select patient from worklist)	New workflow (select patient from worklist)	Patient names don’t load somewhat frequently. The manual input appears to be affected after you’ve accessed the work list. Just need to have a reliable manual method in addition to the auto method.	R2	Most shifts
2021/04/08 4:14:46 PM MDT	Yes	New workflow (select patient from worklist)	New workflow (select patient from worklist)		Attending	Every shift
2021/04/08 4:18:27 PM MDT	Yes	Old workflow (manually typing MRN)	Old workflow (manually type in MRN)	I feel every time I try finding the patients on the new work flow we can’t find the patient... I end up typing MRN	Fellow	Every shift
2021/04/08 4:42:35 PM MDT	Yes	New workflow (select patient from worklist)	New workflow (select patient from worklist)	The machines often are not pulling up the workflow list, resulting in manually entering the MRN	R1	Every shift
2021/04/08 6:35:21 PM MDT	No				NP	Some shifts
2021/04/08 6:49:52 PM MDT	No				Attending	Every shift
2021/04/08 7:27:36 PM MDT	No				Attending	Every shift
2021/04/08 10:09:21 PM MDT	Yes	New workflow (select patient from worklist)	New workflow (select patient from worklist)		Attending	Multiple times, every shift
2021/04/09 7:57:55 AM MDT	Yes	New workflow (select patient from worklist)	New workflow (select patient from worklist)		Attending	Multiple times, every shift
2021/04/10 1:21:54 PM MDT	No				NP	Some shifts
2021/04/12 1:39:22 AM MDT	Yes	New workflow (select patient from worklist)	New workflow (select patient from worklist)	The machines often are not pulling up the workflow list, resulting in manually entering the MRN	R1	Every shift
